# Supplementary material for: PAT (Periderm Assessment Toolkit): A Quantitative and Large-Scale Screening Method for Periderm Measurements
Source: Plant Phenomics. 2024 Mar 29;6:0156. doi: 10.34133/plantphenomics.0156 (PMC10981931; doi:10.34133/plantphenomics.0156)
Supplement: Supplementary 1 — Figs. S1 to S7 Tables S1 to S4 [file plantphenomics.0156.f1.zip]

Archive with 11 entries (11 files):
- Fig.S1.pdf
- Fig.S2.pdf
- Fig.S3.pdf
- Fig.S5.pdf
- Fig.S6.pdf
- Fig.S7.pdf
- Supplementary Material.docx
- Table_S1_before_QC.xlsx
- Table_S2_After_QC.xlsx
- Table_S3_WOX4_redo_Ling.xlsx
- Table_S4_reprodicibility.xlsx
