# Supplementary material for: PAT (Periderm Assessment Toolkit): A Quantitative and Large-Scale Screening Method for Periderm Measurements
Source: Plant Phenomics. 2024 Mar 29;6:0156. doi: 10.34133/plantphenomics.0156 (PMC10981931; doi:10.34133/plantphenomics.0156)
Supplement: Supplementary 1 — Figs. S1 to S7 Tables S1 to S4 [file plantphenomics.0156.f1.zip › Table_S3_WOX4_redo_Ling.xlsx]

## Sheet: Finaal_for_paper
Periderm length (um)	PAT				Manual
	Col_Exp.1	Col_Exp.2	WOX4_Exp.1	WOX4_Exp.2	Col_Exp.1	Col_Exp.2	WOX4_Exp.1	WOX4_Exp.2
Root1	15395.4	7937.35	BQ	3793.17	14808	7369	BQ	4426.5
Root2	16501.2	14093.2	5910.55	4431.02	15154	13365	5555	2478.5
Root3	10937.9	1694.66	8529.91	2694.85	10513	1649	5300.5	3251
Root4	13749.8	6457.82	4536.71	7514.63	11077	6297	5327	5246
Root5	12851.5	12908.1	1087	2275.9	11387	10869	5472	2179
Root6	12285.3	12715.6	1947.54	4668.81	11369	11514	4571.5	2373.95
	PAT				Manual
Root length (um)	Col_Exp.1	Col_Exp.2	WOX4_Exp.1	WOX4_Exp.2	Col_Exp.1	Col_Exp.2	WOX4_Exp.1	WOX4_Exp.2
Root1	22687.3	25012.3	BQ	24204.6	23481.3	26037.7	BQ	24687.6
Root2	24314	27405.2	19988.7	24080	24732.2	27550.5	21008.3	23176.2
Root3	22075.9	27548.6	20660.5	26484.2	23151.5	27592.7	20084.1	26451.2
Root4	23551.6	28224.2	20845.4	26503.1	23897.3	27504.3	19820.7	27000.8
Root5	20954.9	27348.6	18641.3	26472.9	21855.3	27435.9	20032.8	26624.2
Root6	22853.4	28658.2	20954.9	23664.8	23737.3	28842.1	20983.3	23697.6
Periderm/root length ratio (um)	PAT				Manual
	Col_Exp.1	Col_Exp.2	WOX4_Exp.1	WOX4_Exp.2	Col_Exp.1	Col_Exp.2	WOX4_Exp.1	WOX4_Exp.2
Root1	0.678589	0.317338	BQ	0.156713	0.630629	0.283013	BQ	0.179301
Root2	0.678671	0.514254	0.295695	0.184013	0.612725	0.485108	0.264419	0.106942
Root3	0.495469	0.0615153	0.412861	0.101753	0.454096	0.0597621	0.263915	0.122906
Root4	0.583814	0.228804	0.217635	0.283537	0.463526	0.228946	0.26876	0.194291
Root5	0.613293	0.471985	0.0583114	0.0859709	0.521019	0.39616	0.273153	0.0818429
Root6	0.537572	0.443698	0.0929395	0.197289	0.478951	0.399208	0.217864	0.100177
	PAT
Periderm length (PIXELS)	Col_Exp.1	Col_Exp.2	WOX4_Exp.1	WOX4_Exp.2
Root1	8158	4206	BQ	2010
Root2	8744	7468	3132	2348
Root3	5796	898	4520	1428
Root4	7286	3422	2404	3982
Root5	6810	6840	576	1206
Root6	6510	6738	1032	2474
	PAT
Root length (PIXELS)	Col_Exp.1	Col_Exp.2	WOX4_Exp.1	WOX4_Exp.2
Root1	12022	13254	BQ	12826
Root2	12884	14522	10592	12760
Root3	11698	14598	10948	14034
Root4	12480	14956	11046	14044
Root5	11104	14492	9878	14028
Root6	12110	15186	11104	12540
	PAT
Periderm/root length ratio (PIXELS)	Col_Exp.1	Col_Exp.2	WOX4_Exp.1	WOX4_Exp.2
Root1	0.678589	0.317338	BQ	0.156713
Root2	0.678671	0.514254	0.295695	0.184013
Root3	0.495469	0.0615153	0.412861	0.101753
Root4	0.583814	0.228804	0.217635	0.283537
Root5	0.613293	0.471985	0.0583114	0.0859709
Root6	0.537572	0.443698	0.0929395	0.197289
