# Supplementary material for: PAT (Periderm Assessment Toolkit): A Quantitative and Large-Scale Screening Method for Periderm Measurements
Source: Plant Phenomics. 2024 Mar 29;6:0156. doi: 10.34133/plantphenomics.0156 (PMC10981931; doi:10.34133/plantphenomics.0156)
Supplement: Supplementary 1 — Figs. S1 to S7 Tables S1 to S4 [file plantphenomics.0156.f1.zip › Table_S4_reprodicibility.xlsx]

## Sheet: periderm_p-values
1_7					2_12
PAT-1	M-1	PAT-2	M-2		PAT-1	M-1	PAT-2	M-2
1685.24	4712.38	6771.09	1957.5		7316.02	6934.26	9690.89	8109.8
3691.66	4027.95	11850.3	9113.7		659.235	6582.41	8583.32	3791.59
306.451	160.243	1689	4073.57		5220.61	7065.58	1806	6560.72
2671.35	3662.64	2606.15	10605.1		8810.11	6239.76	6693.4	6705.88
BQ	2766.38	10378.4	10245.2		9216.12	7065.61	BQ	BQ
386.707	110.893	BQ	BQ		2585.29	9849.9	BQ	BQ
p-value = 0.4495		p-value = 0.8454			p-value = 0.3125		p-value = 0.847
PAT-1	PAT-2	M-1	M-2		PAT-1	PAT-2	M-1	M-2
1685.24	6771.09	4712.38	1957.5		7316.02	9690.89	6934.26	8109.8
3691.66	11850.3	4027.95	9113.7		659.235	8583.32	6582.41	3791.59
306.451	1689	160.243	4073.57		5220.61	1806	7065.58	6560.72
2671.35	2606.15	3662.64	10605.1		8810.11	6693.4	6239.76	6705.88
BQ	10378.4	2766.38	10245.2		9216.12	BQ	7065.61	BQ
386.707	BQ	110.893	BQ		2585.29	BQ	9849.9	BQ
p-value = 0.07089		p-value = 0.05642			p-value = 0.6524		p-value = 0.3841
7_18					15_27
PAT-1	M-1	PAT-2	M-2		PAT-1	M-1	PAT-2	M-2
4572.76	6294.46	3236.46	1231.73		9241.15	10976	7246.65	0
10017.4	7089.93	11750.7	11557.5		5001.55	5091.81	3079.83	4174.54
3607.75	5102.35	6138.89	2896.68		10272.8	12860.3	6169.09	9195.53
BQ	4494.08	2911.87	1744.49		1718.23	7647.92	13454.8	5195.75
BQ	736.301	2792.98	2273.29		2039.46	616.347	BQ	10085.2
933.473	500.392	10615.2	15463.1		10318	7115.91	BQ	BQ
p-value = 0.7502		p-value = 0.9014			p-value = 0.7019		p-value = 0.5575
PAT-1	PAT-2	M-1	M-2		PAT-1	PAT-2	M-1	M-2
4572.76	3236.46	6294.46	1231.73		9241.15	7246.65	10976	0
10017.4	11750.7	7089.93	11557.5		5001.55	3079.83	5091.81	4174.54
3607.75	6138.89	5102.35	2896.68		10272.8	6169.09	12860.3	9195.53
BQ	2911.87	4494.08	1744.49		1718.23	13454.8	7647.92	5195.75
BQ	2792.98	736.301	2273.29		2039.46	BQ	616.347	10085.2
933.473	10615.2	500.392	15463.1		10318	BQ	7115.91
p-value = 0.5814		p-value =0.5254			p-value = 0.7117		p-value = 0.5318
20_29					22_22
PAT-1	M-1	PAT-2	M-2		PAT-1	M-1	PAT-2	M-2
11219.1	11098.6	19164.4	10541.3		9617.18	12301	11191.7	10022.7
	570.519	9784.87	13958.3		5271.25	5363.76	12919.8	15328.7
6121.32	6160.97	19398	12451.5		8569.97	8064.44	10056.6	13120.2
2200.73	1640.42	19981.1	10451.3		12462.7	6535.06	11389.4	4051.89
5646.64	5660.08	4006.42	11512.6		12627	14658.8	BQ	BQ
3582.64	1024.32	14734.9	14566.9		1940.51	1167.55	BQ	BQ
p-value = 0.5537		p-value = 0.4397			p-value = 0.8819		p-value = 0.781
PAT-1	PAT-2	M-1	M-2		PAT-1	PAT-2	M-1	M-2
11219.1	19164.4	11098.6	10541.3		9617.18	11191.7	12301	10022.7
BQ	9784.87	570.519	13958.3		5271.25	12919.8	5363.76	15328.7
6121.32	19398	6160.97	12451.5		8569.97	10056.6	8064.44	13120.2
2200.73	19981.1	1640.42	10451.3		12462.7	11389.4	6535.06	4051.89
5646.64	4006.42	5660.08	11512.6		12627	BQ	14658.8	BQ
3582.64	14734.9	1024.32	14566.9		1940.51	BQ	1167.55	BQ
p-value = 0.02122		p-value = 0.003621			p-value = 0.1496		p-value = 0.436
